# Supplementary material for: Single cell multi-omic analysis identifies key genes differentially expressed in innate lymphoid cells from COVID-19 patients
Source: Front Immunol. 2024 Jul 4;15:1374828. doi: 10.3389/fimmu.2024.1374828 (PMC11255397; doi:10.3389/fimmu.2024.1374828)
Supplement: Supplementary file 2 [file DataSheet_2.xlsx]

## Sheet: ILC1-LT_vs_healthy
	p_val	avg_log2FC	pct.1	pct.2	p_val_adj	cluster
CD6	2.46355e-08	2.31487	0.108	0.042	1.05933e-05	ILC1
IFITM3	3.01777e-55	-1.85979	0.191	0.546	1.29764e-52	ILC1
IFITM2	4.11072e-38	-1.3894	0.354	0.658	1.76761e-35	ILC1
STAT5A	2.07468e-12	1.32046	0.231	0.133	8.92114e-10	ILC1
KLRG1	9.02027e-12	-1.27815	0.047	0.156	3.87872e-09	ILC1
DPP4	3.38873e-11	-1.1944	0.059	0.16	1.45715e-08	ILC1
IL32	1.23407e-61	-1.14141	0.675	0.832	5.30652e-59	ILC1
PIK3AP1	4.30386e-17	-1.1121	0.106	0.266	1.85066e-14	ILC1
FYN	3.68384e-21	1.11042	0.437	0.253	1.58405e-18	ILC1
IL4R	9.7574e-24	1.08656	0.559	0.436	4.19568e-21	ILC1
SELL	2.56144e-18	-1.04759	0.223	0.459	1.10142e-15	ILC1
TNFRSF25	1.13329e-17	1.03228	0.402	0.291	4.87316e-15	ILC1
FAM65B	7.37792e-13	-1.02416	0.11	0.251	3.17251e-10	ILC1
SPOCK2	1.13464e-28	0.961408	0.704	0.574	4.87895e-26	ILC1
TARP-refseq	5.5613e-09	-0.958807	0.052	0.139	2.39136e-06	ILC1
ITGB2	1.01257e-17	-0.920724	0.358	0.585	4.35405e-15	ILC1
FYB	2.7803e-09	-0.909398	0.072	0.141	1.19553e-06	ILC1
TRDC	1.71487e-20	-0.904876	0.315	0.536	7.37395e-18	ILC1
NCR3	3.15489e-05	-0.886288	0.095	0.192	0.013566	ILC1
CD52	1.67603e-34	-0.870099	0.69	0.902	7.20693e-32	ILC1
RUNX3	2.94389e-17	0.802079	0.624	0.497	1.26587e-14	ILC1
ITGB7	1.55623e-07	-0.786248	0.186	0.328	6.69179e-05	ILC1
RGS1	2.86562e-17	0.772251	0.805	0.795	1.23222e-14	ILC1
KLRK1	3.1801e-18	-0.7593	0.109	0.216	1.36744e-15	ILC1
NAMPT	4.53911e-05	0.755981	0.213	0.162	0.0195182	ILC1
GIMAP2	5.49686e-07	-0.738552	0.106	0.207	0.000236365	ILC1
STAT3	9.73285e-07	0.723316	0.174	0.139	0.000418513	ILC1
GAB2	3.65391e-05	0.718107	0.129	0.097	0.0157118	ILC1
TGFB1	1.43582e-05	0.646333	0.11	0.092	0.00617402	ILC1
CD63	1.44423e-08	-0.617588	0.242	0.406	6.21019e-06	ILC1
LEF1	1.74308e-10	-0.612681	0.15	0.264	7.49524e-08	ILC1
PIK3IP1	6.9362e-15	0.607326	0.761	0.675	2.98256e-12	ILC1
BIN2	3.12229e-18	-0.592361	0.42	0.638	1.34259e-15	ILC1
CNOT2	2.72421e-06	0.578132	0.189	0.164	0.00117141	ILC1
IFNGR1	0.00011006	0.567945	0.174	0.136	0.047326	ILC1
GNAI2	1.58878e-06	-0.542127	0.223	0.34	0.000683177	ILC1
RORA	0.0130359	0.496479	0.187	0.147	1	ILC1
STAT4	0.000539944	0.482441	0.134	0.127	0.232176	ILC1
XBP1	0.000104979	0.439807	0.46	0.441	0.0451408	ILC1
CXCR4	2.05134e-09	0.433871	0.856	0.838	8.82077e-07	ILC1
ITGAM	1.23397e-06	-0.426062	0.169	0.28	0.000530609	ILC1
DUSP2	0.0757298	0.420101	0.404	0.385	1	ILC1
CTSW	0.00442958	-0.416663	0.413	0.515	1	ILC1
SLAMF1	0.00809475	0.413359	0.107	0.094	1	ILC1
TCF7	0.0106762	0.412244	0.341	0.297	1	ILC1
TRBC2	1.18858e-10	-0.378066	0.514	0.675	5.11089e-08	ILC1
IL23R	2.28115e-05	-0.328789	0.21	0.3	0.00980895	ILC1
CD300A	0.00261757	-0.327546	0.101	0.153	1	ILC1
PTGDR2	0.296038	-0.323108	0.143	0.196	1	ILC1
FOSB	5.30685e-05	0.321439	0.815	0.852	0.0228194	ILC1
BIRC3	0.0886341	0.321364	0.15	0.138	1	ILC1
BTG1	7.83194e-05	0.320399	0.934	0.924	0.0336773	ILC1
CD69	2.4449e-08	0.299545	0.788	0.846	1.05131e-05	ILC1
VPS28	6.16245e-05	0.297904	0.294	0.303	0.0264985	ILC1
JUN	5.07034e-08	-0.282463	0.542	0.661	2.18025e-05	ILC1
ARL4C	0.000377479	0.279285	0.468	0.488	0.162316	ILC1
LAT	1.51024e-07	-0.271445	0.217	0.312	6.49402e-05	ILC1
GAPDH	1.70819e-08	0.270227	0.732	0.763	7.34524e-06	ILC1
LIPA	0.0434722	-0.267911	0.094	0.129	1	ILC1
SELPLG	0.00184661	0.267393	0.216	0.218	0.79404	ILC1
TSPAN32	0.000232775	-0.252564	0.176	0.254	0.100093	ILC1
ITGAE	0.274882	0.244749	0.139	0.118	1	ILC1
MYC	0.144684	0.233598	0.142	0.132	1	ILC1
FOXO3	0.0185513	-0.224553	0.101	0.141	1	ILC1
TRAC	3.83918e-05	-0.220969	0.18	0.265	0.0165085	ILC1
CCND2	0.0785979	0.220821	0.103	0.102	1	ILC1
CTSD	2.45064e-05	-0.206949	0.154	0.224	0.0105378	ILC1
LAMP1	2.878e-06	0.205124	0.353	0.387	0.00123754	ILC1
S100A10	5.98575e-05	-0.200706	0.767	0.866	0.0257387	ILC1
CD7	0.0386982	-0.195529	0.424	0.499	1	ILC1
CD247	0.000532753	0.194096	0.3	0.296	0.229084	ILC1
CD3E	0.527227	-0.177263	0.173	0.173	1	ILC1
BAX	1.56433e-06	-0.171013	0.248	0.34	0.000672661	ILC1
TIAF1	4.03564e-05	0.167245	0.138	0.166	0.0173533	ILC1
LGALS1	0.00676895	-0.16235	0.245	0.306	1	ILC1
ANXA5	4.6069e-05	-0.158142	0.23	0.307	0.0198097	ILC1
IKZF1	0.0297901	-0.156189	0.107	0.141	1	ILC1
IL2RB	0.0260128	0.150849	0.16	0.119	1	ILC1
DUSP1	1.0172e-07	-0.148381	0.98	0.993	4.37395e-05	ILC1
PTPRC	9.41869e-09	-0.145681	0.316	0.419	4.05004e-06	ILC1
TRIB2	7.83717e-07	-0.133613	0.106	0.161	0.000336998	ILC1
ITK	0.00488131	0.131487	0.211	0.222	1	ILC1
IL7R	5.51692e-07	0.128947	0.543	0.592	0.000237227	ILC1
APOBEC3G	0.00571413	0.124919	0.123	0.151	1	ILC1
YBX3	5.11309e-06	0.11802	0.139	0.175	0.00219863	ILC1
GATA3	0.000683929	-0.117306	0.356	0.442	0.294089	ILC1
EGR1	0.356073	0.114678	0.205	0.202	1	ILC1
CD37	9.79552e-08	-0.11048	0.612	0.718	4.21207e-05	ILC1
STAT6	0.0092533	-0.101567	0.112	0.142	1	ILC1
IL18R1	0.0580575	-0.100082	0.11	0.13	1	ILC1
IGBP1	0.0165051	0.0971315	0.144	0.15	1	ILC1
ITGA4	0.00161282	-0.0842011	0.128	0.157	0.693511	ILC1
CD48	4.27212e-07	-0.083924	0.635	0.73	0.000183701	ILC1
ZBTB16	0.214914	-0.0825433	0.116	0.143	1	ILC1
JUNB	6.59624e-07	0.07855	0.613	0.709	0.000283638	ILC1
TRAT1	0.988014	-0.0705025	0.109	0.112	1	ILC1
IER3	0.116936	0.0682818	0.119	0.141	1	ILC1
LCK	6.52266e-06	0.0648825	0.408	0.454	0.00280474	ILC1
HLA-A	0.0269072	0.0642185	0.978	0.988	1	ILC1
CASP5	0.0288252	0.0599621	0.221	0.257	1	ILC1
CD74	3.61228e-05	-0.0538004	0.462	0.565	0.0155328	ILC1
PCNA	0.00498898	0.0529055	0.098	0.112	1	ILC1
RPN2	0.00155358	-0.050895	0.252	0.303	0.668041	ILC1
LAT2	9.9446e-05	-0.048303	0.144	0.19	0.0427618	ILC1
TNFSF10	0.000596926	-0.0453172	0.084	0.115	0.256678	ILC1
ZAP70	3.4738e-06	0.0446391	0.172	0.211	0.00149374	ILC1
HMGB2	2.56076e-06	0.0409334	0.185	0.236	0.00110113	ILC1
C10orf54	0.00048924	0.0261008	0.218	0.258	0.210373	ILC1
FTH1	0.0316677	0.0218388	0.158	0.179	1	ILC1
KLRB1	0.00228635	0.0168617	0.881	0.92	0.98313	ILC1
CD44	1.76109e-06	0.0137737	0.385	0.425	0.000757267	ILC1
PDIA6	0.000853346	0.00523132	0.139	0.174	0.366939	ILC1
CD3D	0.311623	-0.00329063	0.12	0.123	1	ILC1
ICAM1	0.000717368	1.01001	0.144	0.096	0.308468	ILC1
LTA	0.0020142	0.847216	0.124	0.092	0.866104	ILC1
LAP3	0.00455819	0.622043	0.12	0.094	1	ILC1
LTB	0.000181662	-0.560013	0.273	0.395	0.0781146	ILC1

## Sheet: ILC2-LT_vs_healthy
	p_val	avg_log2FC	pct.1	pct.2	p_val_adj	cluster
IFITM3	3.4449e-65	-1.65242	0.218	0.517	1.48131e-62	ILC2
KLRK1	1.48883e-32	-1.56009	0.051	0.181	6.40198e-30	ILC2
HPGDS	1.29159e-12	-1.41721	0.07	0.183	5.55384e-10	ILC2
PIK3AP1	8.73889e-22	-1.3918	0.112	0.28	3.75772e-19	ILC2
IL4R	5.05668e-37	1.30467	0.664	0.45	2.17437e-34	ILC2
IFITM2	1.39889e-54	-1.26575	0.363	0.631	6.01525e-52	ILC2
SPOCK2	2.48401e-41	1.19131	0.659	0.519	1.06813e-38	ILC2
ICOS	1.45704e-09	1.16236	0.184	0.095	6.26527e-07	ILC2
LEF1	1.06514e-12	-1.13885	0.086	0.208	4.58012e-10	ILC2
FYN	1.41515e-20	1.12858	0.415	0.271	6.08517e-18	ILC2
SELL	6.78414e-36	-1.1207	0.252	0.543	2.91718e-33	ILC2
DPP4	1.66787e-12	-1.08218	0.089	0.202	7.17185e-10	ILC2
TRDC	1.69264e-26	-1.02778	0.287	0.495	7.27837e-24	ILC2
FYB	4.0261e-08	-1.02035	0.049	0.114	1.73122e-05	ILC2
IL32	8.26818e-67	-1.01466	0.694	0.752	3.55532e-64	ILC2
STAT3	5.06814e-08	0.972585	0.171	0.111	2.1793e-05	ILC2
TNFRSF25	4.17646e-13	0.917636	0.43	0.315	1.79588e-10	ILC2
STAT5A	1.73112e-07	0.911978	0.235	0.159	7.4438e-05	ILC2
ITGB2	4.56741e-29	-0.866391	0.342	0.567	1.96399e-26	ILC2
STAT4	2.0295e-08	0.827952	0.2	0.143	8.72686e-06	ILC2
TCF7	4.28625e-07	0.746814	0.341	0.248	0.000184309	ILC2
ITGAM	1.25685e-09	-0.736665	0.228	0.365	5.40444e-07	ILC2
TRAC	1.7591e-05	-0.703571	0.122	0.195	0.00756413	ILC2
ITGB7	2.0397e-12	-0.697965	0.18	0.296	8.77073e-10	ILC2
CD52	1.80158e-28	-0.693359	0.702	0.847	7.7468e-26	ILC2
RUNX3	1.7987e-21	0.688309	0.652	0.538	7.73439e-19	ILC2
TRIB2	1.99989e-06	-0.667623	0.161	0.245	0.000859953	ILC2
IFNGR1	0.000104887	0.622135	0.209	0.158	0.0451012	ILC2
CD247	9.56208e-11	0.608972	0.327	0.268	4.1117e-08	ILC2
FAM65B	6.83349e-09	-0.603404	0.131	0.232	2.9384e-06	ILC2
RORA	2.28397e-07	0.60093	0.285	0.213	9.82108e-05	ILC2
TRBC2	1.05102e-13	-0.587284	0.505	0.665	4.51938e-11	ILC2
RGS1	9.2534e-16	0.585025	0.861	0.834	3.97896e-13	ILC2
BIN2	9.49555e-15	-0.581094	0.458	0.643	4.08309e-12	ILC2
KLRG1	3.40306e-05	-0.580533	0.095	0.162	0.0146332	ILC2
BAX	4.34284e-10	-0.563754	0.243	0.375	1.86742e-07	ILC2
CNOT2	5.21491e-05	0.555064	0.231	0.185	0.0224241	ILC2
CD63	4.73416e-10	-0.546468	0.279	0.421	2.03569e-07	ILC2
LIPA	2.28294e-05	-0.540767	0.096	0.167	0.00981664	ILC2
NAMPT	2.68083e-06	0.527357	0.254	0.225	0.00115276	ILC2
EGR1	0.00210096	0.614504	0.213	0.165	0.903411	ILC2
TIAF1	0.00242482	0.499799	0.149	0.135	1	ILC2
CD300A	5.4101e-05	-0.47571	0.093	0.153	0.0232635	ILC2
XBP1	1.00354e-05	0.473027	0.477	0.42	0.00431522	ILC2
LAT	3.6864e-06	-0.433109	0.218	0.318	0.00158515	ILC2
IL2RB	0.016176	0.395425	0.113	0.078	1	ILC2
BIRC3	0.00621984	0.394808	0.202	0.183	1	ILC2
GIMAP2	0.00261902	-0.386801	0.122	0.176	1	ILC2
SELPLG	0.000521573	0.37158	0.257	0.214	0.224276	ILC2
PIK3IP1	3.93106e-14	0.369638	0.771	0.728	1.69035e-11	ILC2
VPS28	0.000175033	0.362254	0.315	0.3	0.0752642	ILC2
LAMP1	6.64674e-08	0.36046	0.409	0.395	2.8581e-05	ILC2
TSPAN32	5.41585e-06	-0.349656	0.18	0.259	0.00232882	ILC2
PTGDR2	0.156951	-0.344798	0.182	0.223	1	ILC2
LGALS1	0.0179725	-0.340337	0.185	0.185	1	ILC2
IL2RA	0.0395205	0.334476	0.11	0.108	1	ILC2
HMGB2	0.00167642	-0.330431	0.177	0.237	0.72086	ILC2
ITK	0.00130919	0.328294	0.271	0.266	0.562951	ILC2
GAB2	0.00337096	0.325306	0.227	0.189	1	ILC2
GNAI2	7.9331e-05	-0.32384	0.242	0.316	0.0341123	ILC2
FOSB	0.00164763	0.323627	0.817	0.807	0.70848	ILC2
SLAMF1	0.1578	0.313268	0.157	0.132	1	ILC2
FTH1	0.0162259	0.313068	0.174	0.15	1	ILC2
CTSD	1.3774e-07	-0.306043	0.169	0.243	5.92281e-05	ILC2
CXCR4	2.46184e-06	0.299602	0.83	0.818	0.00105859	ILC2
LAT2	5.52149e-06	-0.293977	0.176	0.237	0.00237424	ILC2
GAPDH	0.000116031	0.28824	0.73	0.694	0.0498932	ILC2
STAT6	0.000248033	-0.279202	0.119	0.165	0.106654	ILC2
YBX3	9.13203e-05	-0.259704	0.173	0.231	0.0392677	ILC2
PTPRC	9.88345e-05	-0.25379	0.364	0.45	0.0424988	ILC2
ARL4C	0.00155302	0.252602	0.489	0.456	0.667799	ILC2
ITGAE	0.00598715	0.230328	0.129	0.124	1	ILC2
CD7	3.81031e-05	-0.227426	0.416	0.474	0.0163844	ILC2
ZAP70	8.97392e-05	0.220442	0.189	0.202	0.0385879	ILC2
IL23R	1.77772e-05	-0.217111	0.236	0.307	0.00764421	ILC2
IER3	0.45129	0.215469	0.108	0.103	1	ILC2
S100A10	8.74887e-06	-0.214639	0.771	0.857	0.00376201	ILC2
HLA-A	7.31534e-13	0.20493	0.978	0.978	3.14559e-10	ILC2
GATA3	6.6543e-05	-0.182789	0.493	0.567	0.0286135	ILC2
JUN	0.175378	-0.178245	0.564	0.617	1	ILC2
LAP3	0.00273463	0.175617	0.138	0.124	1	ILC2
CTSW	0.000301917	-0.172672	0.424	0.489	0.129824	ILC2
IL7R	3.18453e-05	0.166513	0.591	0.598	0.0136935	ILC2
CD37	1.23746e-05	-0.152089	0.596	0.634	0.0053211	ILC2
ZBTB16	0.0938048	0.151699	0.172	0.164	1	ILC2
DUSP1	6.39547e-07	-0.145641	0.982	0.993	0.000275005	ILC2
FOXO3	0.00336674	-0.144608	0.129	0.164	1	ILC2
DUSP2	0.88269	0.143112	0.28	0.262	1	ILC2
IL18R1	0.00124312	-0.141061	0.158	0.188	0.534541	ILC2
CD44	0.00580997	-0.126795	0.387	0.449	1	ILC2
BTG1	0.000787884	0.123654	0.926	0.941	0.33879	ILC2
APOBEC3G	0.111266	0.11676	0.131	0.138	1	ILC2
MYC	0.274057	0.115975	0.126	0.13	1	ILC2
JUNB	0.0250723	0.103882	0.555	0.576	1	ILC2
LCK	8.89338e-08	-0.0868164	0.356	0.442	3.82416e-05	ILC2
KLRB1	1.15868e-06	0.0786797	0.983	0.966	0.000498232	ILC2
DOCK8	0.00747838	0.0767175	0.11	0.125	1	ILC2
CD48	6.90314e-05	-0.0657705	0.723	0.798	0.0296835	ILC2
CD69	0.00492545	0.0656524	0.841	0.863	1	ILC2
CCND2	0.0176616	-0.0606769	0.141	0.168	1	ILC2
CD74	0.000520188	-0.0547033	0.493	0.554	0.223681	ILC2
IGBP1	1.5829e-05	-0.0502523	0.142	0.178	0.00680649	ILC2
LGALS9	0.0135056	0.0500685	0.111	0.126	1	ILC2
CASP5	0.00225086	0.0456305	0.252	0.288	0.967871	ILC2
TRAT1	0.24286	-0.0454718	0.122	0.12	1	ILC2
ANXA5	0.017327	0.0292137	0.228	0.256	1	ILC2
PCNA	0.643704	0.0265655	0.11	0.099	1	ILC2
TNFSF10	0.196704	-0.0228925	0.118	0.135	1	ILC2
RPN2	0.00413403	-0.00700343	0.315	0.344	1	ILC2
C10orf54	0.0597849	0.00604464	0.195	0.209	1	ILC2
PDIA6	0.0105414	0.00158447	0.167	0.19	1	ILC2
TGFB1	0.000327695	1.05379	0.118	0.069	0.140909	ILC2
LTA	0.0481089	0.875006	0.137	0.094	1	ILC2
ICAM1	0.000639287	0.786082	0.159	0.108	0.274894	ILC2
IKZF1	0.000915113	-0.627692	0.114	0.179	0.393499	ILC2
ITGA4	0.000236574	0.579513	0.136	0.114	0.101727	ILC2
NCR3	0.00684266	-0.527931	0.075	0.106	1	ILC2
LTB	0.00046339	-0.519654	0.254	0.32	0.199258	ILC2

## Sheet: ILCp-LT_vs_healthy
	p_val	avg_log2FC	pct.1	pct.2	p_val_adj	cluster
CCR7	5.27626e-07	2.36668	0.123	0.026	0.000226879	ILCp
LEF1	3.33754e-18	-2.12083	0.043	0.184	1.43514e-15	ILCp
FYB	5.08524e-06	-1.40772	0.046	0.144	0.00218665	ILCp
IL4R	2.12284e-17	1.38131	0.646	0.405	9.1282e-15	ILCp
IL2RA	7.98981e-08	1.36354	0.148	0.068	3.43562e-05	ILCp
PIK3AP1	2.66765e-10	-1.2689	0.101	0.247	1.14709e-07	ILCp
IFITM3	3.70296e-32	-1.24654	0.316	0.553	1.59227e-29	ILCp
STAT5A	0.000122585	1.18762	0.23	0.11	0.0527114	ILCp
LGALS3	1.88317e-05	1.16888	0.109	0.049	0.00809762	ILCp
TNFRSF25	8.20008e-06	1.16758	0.413	0.261	0.00352603	ILCp
KLRK1	9.62538e-18	-1.07163	0.123	0.259	4.13891e-15	ILCp
SPOCK2	4.49639e-10	1.06515	0.667	0.496	1.93345e-07	ILCp
CD3E	2.29644e-05	-1.01041	0.05	0.11	0.00987469	ILCp
IFITM2	3.46161e-21	-1.00639	0.458	0.641	1.48849e-18	ILCp
ICAM1	1.08769e-05	0.953346	0.292	0.207	0.00467706	ILCp
SELL	1.40395e-07	-0.810367	0.314	0.499	6.03699e-05	ILCp
NCR3	2.93508e-07	-0.670901	0.146	0.215	0.000126209	ILCp
TRDC	9.31125e-09	-0.641289	0.362	0.518	4.00384e-06	ILCp
IL32	1.06898e-21	-0.637076	0.654	0.655	4.59661e-19	ILCp
YBX3	1.30716e-05	-0.636954	0.076	0.128	0.00562077	ILCp
CD52	4.36254e-19	-0.552563	0.745	0.865	1.87589e-16	ILCp
TCF7	4.434e-08	0.506387	0.456	0.408	1.90662e-05	ILCp
GAPDH	0.000119509	0.502032	0.833	0.694	0.0513887	ILCp
C10orf54	3.94696e-06	0.50065	0.429	0.384	0.00169719	ILCp
TGFB1	0.000272664	1.11239	0.126	0.072	0.117246	ILCp
RORC	0.0115898	1.04013	0.109	0.065	1	ILCp
TNFRSF4	0.0358823	0.916335	0.21	0.144	1	ILCp
STAT3	0.00260373	0.895815	0.17	0.102	1	ILCp
RORA	0.122887	0.855801	0.117	0.072	1	ILCp
TARP-refseq	0.00203651	-0.730115	0.103	0.177	0.875698	ILCp
FCER1G	0.592265	-0.663454	0.245	0.331	1	ILCp
IER3	0.0939106	0.633701	0.208	0.144	1	ILCp
VPS28	0.0214955	0.629205	0.358	0.25	1	ILCp
STAT6	0.0827415	0.623712	0.146	0.107	1	ILCp
BIRC3	0.0454132	0.584054	0.157	0.095	1	ILCp
SELPLG	0.021678	0.581788	0.265	0.207	1	ILCp
ANXA5	0.000361101	-0.572339	0.16	0.243	0.155274	ILCp
FAM65B	0.00036319	-0.567494	0.168	0.25	0.156172	ILCp
DUSP2	0.102622	0.54768	0.471	0.403	1	ILCp
FOXO3	0.000301696	0.541715	0.118	0.103	0.129729	ILCp
CBLB	0.0033292	-0.47618	0.067	0.103	1	ILCp
ITGAM	0.00104289	-0.472391	0.326	0.44	0.448441	ILCp
RGS1	0.000555649	0.45298	0.614	0.606	0.238929	ILCp
LTA	0.375407	0.439473	0.116	0.096	1	ILCp
TRIB2	6.55012e-05	-0.435825	0.105	0.18	0.0281655	ILCp
LGALS1	0.0784104	0.428134	0.457	0.37	1	ILCp
FYN	0.000345432	0.418891	0.296	0.243	0.148536	ILCp
CD247	0.0271614	0.415275	0.228	0.193	1	ILCp
LAT	2.02823e-05	-0.411684	0.147	0.208	0.00872139	ILCp
BIN2	0.000105859	-0.4087	0.466	0.581	0.0455195	ILCp
ZBTB16	0.0651187	-0.385366	0.122	0.156	1	ILCp
LTB	0.000349312	-0.379121	0.36	0.415	0.150204	ILCp
RUNX3	3.3839e-15	0.376169	0.621	0.49	1.45508e-12	ILCp
FOSB	0.671423	0.365428	0.933	0.869	1	ILCp
IL7R	9.44817e-05	0.360689	0.595	0.524	0.0406271	ILCp
DOCK8	0.190831	0.358443	0.104	0.088	1	ILCp
TRAC	0.0739271	-0.353252	0.241	0.285	1	ILCp
LIPA	0.0879101	-0.352238	0.101	0.124	1	ILCp
BAX	3.24507e-05	-0.351147	0.256	0.335	0.0139538	ILCp
LYN	0.823298	-0.345028	0.111	0.138	1	ILCp
PIK3IP1	0.0013495	0.339009	0.686	0.606	0.580287	ILCp
ITGB7	1.88838e-05	-0.331161	0.251	0.324	0.00812003	ILCp
LAMP1	0.0673456	0.318867	0.448	0.401	1	ILCp
TNFSF10	0.0137276	-0.312175	0.063	0.103	1	ILCp
TIAF1	0.000164749	-0.303438	0.156	0.201	0.0708419	ILCp
JUN	0.01065	-0.301837	0.526	0.601	1	ILCp
CD48	4.32112e-05	-0.293115	0.513	0.597	0.0185808	ILCp
IL23R	0.00100763	-0.291185	0.248	0.313	0.433281	ILCp
CASP3	0.751875	0.283574	0.121	0.103	1	ILCp
TSPAN32	0.000371084	-0.263506	0.324	0.396	0.159566	ILCp
ITGB2	5.06375e-10	-0.254777	0.509	0.609	2.17741e-07	ILCp
ITGAE	0.445038	0.244659	0.124	0.11	1	ILCp
HLA-A	0.0143178	0.241615	0.996	0.986	1	ILCp
IL18R1	0.043758	-0.24079	0.207	0.243	1	ILCp
GIMAP2	0.00117115	-0.240215	0.115	0.159	0.503593	ILCp
DUSP1	6.26379e-05	-0.235836	0.992	0.996	0.0269343	ILCp
TRBC2	0.00834931	-0.235742	0.523	0.58	1	ILCp
IGBP1	0.0767053	0.235671	0.134	0.126	1	ILCp
PCNA	0.164868	-0.228131	0.103	0.123	1	ILCp
CXCR4	0.122013	0.219386	0.672	0.646	1	ILCp
CD74	0.00326025	0.215543	0.65	0.611	1	ILCp
RPN2	3.52354e-05	-0.20586	0.202	0.268	0.0151512	ILCp
CD7	0.00816145	0.197846	0.663	0.576	1	ILCp
S100A10	0.0476708	-0.193878	0.807	0.848	1	ILCp
LAT2	0.00500907	0.191022	0.249	0.236	1	ILCp
IFNGR1	0.690274	-0.184573	0.137	0.145	1	ILCp
EGR1	0.331534	0.18256	0.18	0.17	1	ILCp
ZAP70	0.55553	0.182312	0.213	0.207	1	ILCp
NAMPT	0.0974712	0.181218	0.171	0.151	1	ILCp
IL2RB	0.0463719	-0.175165	0.188	0.18	1	ILCp
LCK	0.0162979	-0.173438	0.308	0.342	1	ILCp
ITK	0.0844267	0.168762	0.121	0.119	1	ILCp
CD37	0.740899	0.166895	0.715	0.636	1	ILCp
IKZF1	0.177769	-0.16264	0.111	0.123	1	ILCp
JUNB	0.190637	0.160315	0.703	0.623	1	ILCp
GATA3	0.0202501	-0.15569	0.401	0.447	1	ILCp
GNAI2	1.04626e-05	0.145688	0.273	0.303	0.00449893	ILCp
KLRB1	0.796591	-0.13286	0.955	0.961	1	ILCp
ARL4C	0.113637	0.120185	0.408	0.38	1	ILCp
CASP5	0.0117241	0.118449	0.269	0.261	1	ILCp
KIT	0.00499688	-0.108481	0.238	0.266	1	ILCp
HMGB2	0.376006	-0.0985836	0.238	0.259	1	ILCp
CNOT2	0.00318164	0.093547	0.171	0.17	1	ILCp
APOBEC3G	0.0268065	-0.074938	0.184	0.208	1	ILCp
ITGAX	0.0642086	-0.0706162	0.112	0.112	1	ILCp
ITGA4	0.0020452	-0.061806	0.165	0.194	0.879437	ILCp
CTSW	0.00308235	0.0606964	0.708	0.648	1	ILCp
CD69	0.468815	0.059577	0.754	0.75	1	ILCp
XBP1	0.0495255	-0.0580837	0.334	0.331	1	ILCp
CD44	0.00949095	-0.0575551	0.474	0.476	1	ILCp
BTG1	0.132523	-0.0574056	0.919	0.932	1	ILCp
CD63	0.00115734	-0.0554202	0.494	0.525	0.497657	ILCp
IL18RAP	0.890321	-0.0291606	0.108	0.1	1	ILCp
CD300A	0.0828856	-0.0288708	0.182	0.21	1	ILCp
PDIA6	0.0312921	-0.0284291	0.093	0.11	1	ILCp
FTH1	0.0179278	0.0228534	0.161	0.191	1	ILCp
CTSD	0.363878	-0.0226693	0.196	0.21	1	ILCp
PTPRC	0.0120138	0.0115766	0.415	0.436	1	ILCp
LAP3	0.638019	-0.00799423	0.115	0.096	1	ILCp
CCND2	0.0212292	-0.00455691	0.143	0.137	1	ILCp
LGALS9	0.0753213	0.00393882	0.137	0.159	1	ILCp
